# Supplementary material for: Co-Expression of Pig IL-2 and Fusion Bovine Cathelicidin Gene by Recombinant Plasmids in Yeast and Their Promotion of Mouse Antibacterial Defense
Source: Biology (Basel). 2022 Oct 12;11(10):1491. doi: 10.3390/biology11101491 (PMC9598770; doi:10.3390/biology11101491)
Supplement: Supplementary file 1 [file biology-11-01491-s001.zip]

Archive with 1 entries (1 files):
- biology-1918947-supplementary.pdf
